# Supplementary material for: Effects of realistic e-learning cases on students’ learning motivation during COVID-19
Source: PLoS One. 2021 Apr 21;16(4):e0249425. doi: 10.1371/journal.pone.0249425 (PMC8059845; doi:10.1371/journal.pone.0249425)
Supplement: S1 Video — (TXT) [file pone.0249425.s006.txt]

S1 Video. https://player.vimeo.com/video/492146693
