# Supplementary material for: Effects of realistic e-learning cases on students’ learning motivation during COVID-19
Source: PLoS One. 2021 Apr 21;16(4):e0249425. doi: 10.1371/journal.pone.0249425 (PMC8059845; doi:10.1371/journal.pone.0249425)
Supplement: S2 Share link — (TXT) [file pone.0249425.s009.txt]

S2 Share link. Case 6 - Edema [Engl. version] https://360.articulate.com/review/content/b8eb9cf0-943b-4081-8570-2397e7a93f5d/review
